# Supplementary material for: Examining the quality of news media reporting of complex mental illness in relation to violent crime in Australia
Source: Int J Soc Psychiatry. 2023 Aug 29;69(8):2110–20. doi: 10.1177/00207640231194481 (PMC10685681; doi:10.1177/00207640231194481)
Supplement: sj-xlsx-1-isp-10.1177_00207640231194481 – Supplemental material for Examining the quality of news media reporting of complex mental illness in relation to violent crime in Australia [file sj-xlsx-1-isp-10.1177_00207640231194481.xlsx]

## Sheet: SCORING SHEET
Article title	Publication source	Audience	First mentiion of mental illness	Type of mental illness	Perpetrator gender	Treatment	Story type	Used authoritative sources for mental illness status (i.e. court records, police reports, mental health professionals for example “Ayad was deemed mentally unfit due to having symptoms of paranoid schizophrenia”)	Mentions of mental illness from non-authoritative sources	Impies all people with mental illness are violent or a risk to the community (e.g. ticking time bomb) yes=does imply no=does not imply	Provided details of other relevant factors contributing to the incident (e.g. treatment challenges, substance misuse, history of violence, attitudes towards women, etc)	Other factors mentioned	Mental illness is inferred or suggested to be the main cause of violence (yes if does apply)	Provided additional information from health professionals about mental illness	Provided descriptions of the consequences for verdicts of ‘not guilty by mental impairment’ or ‘act proven but not criminally responsible’ (NSW only)	Distinguishes mental illness claims made by lawyers in the process of defence from official medical diagnoses of mental illness (e.g. mental illness claimed as a mitigating factor rather than confirmed)	Used person-first language (i.e. ‘person with schizophrenia’ not ‘schizophrenic’ or 'person with mental health issues related to alcohol and delusions' not 'alcoholic and delusional')	Uses stigmatising language (colloquialisms, sensationalist terms, confuses strong emotions such as rage with mental illness, uses custodial terms instead of medical) Examples: “crazed”, “deranged”, “lunatic”, “unhinged”, “shrinks”, “mental institutions”, “released from treatment” (yes if does apply)	Stigmatising language quoted	Provided help seeking information (for example https://www.sane.org/ https://www.lifeline.org.au/)	Provided link to further information about mental illness and crime (for example https://www.betterhealth.vic.gov.au/health/conditionsandtreatments/mental-illness-and-violence)	Event name (e.g. Gargasoulus, Moori) [perpetrator last name if ongoing]
Mall inquest adjourns until February	AAP	metro	body	schizophrenia	male	no treatment described	ongoing report	yes	authoritative only	no	no		yes	na	na	na	yes	no		no	no	Gargasoulas
Man admits setting fire to aged care facility because he was fed up	nine entertainment co	regional	body	schizophrenia	male	prior treatment	ongoing report	yes	authoritative only	no	yes		yes	no	na	yes	yes	no		no	no	Barling
Bourke Street inquest holds final hearings	AAP	metro	body	schizophrenia	male	no treatment described	ongoing report	yes	authoritative only	no	no		yes	no	na	na	yes	yes		no	no	Gargasoulas
Melbourne killer driver to be sentenced	AAP	metro	body	schizophrenia	male	no treatment described	ongoing report	no	lawyer mention	no	yes	refugee	no	no	na	yes	yes	no		no	no	Noori
Man on trial for deadly Melbourne drive	AAP	metro	body	schizophrenia	male	no treatment described	ongoing report	no	lawyer mention	no	yes	refugee	no	no	na	yes	yes	no		yes	no	Noori
Too many women lost	newscorp	metro	body	schizophrenia	male	no treatment described	one-off	yes	authoritative only	no	no		yes	no	no	na	yes	yes		no	no
Woman outwitted meditation rapist	newscorp	regional	body	schizophrenia	male	current treatment	ongoing report	yes	authoritative only	no	yes		no	no	na	na	yes	no		no	no	Rowe
Jail for woman over fatal Vic taxi crash	AAP	metro	first paragraph	bpd	female	no treatment described	ongoing report	yes	authoritative only	no	yes	drugs	yes	no	na	na	yes	no		yes	no	Sanyasi
Random killer not guilty of stranger stabbing	newscorp	metro	first paragraph	unspecified	male	no treatment described	one-off	yes	authoritative only	no	no		yes	no	yes	na	yes	no		no	no	Lee
Melbourne hit-run driver in Indian court	AAP	metro	body	schizophrenia	male	no treatment described	ongoing report	yes		no	yes		no	no	na	yes	yes	no		no	no	Puneet
Dark secret of nation’s capital	newscorp	metro	body	psychosis	unspecified	no treatment described	historical event	no		yes	no		yes	no	na	na	yes	yes		no	no
Families waiting for justice	newscorp	regional	body	schizophrenia	male	no treatment described	ongoing report	yes	authoritative only	no	no		yes	no	na	na	yes	no		no	no	Ayad
Natalina Angok's partner Christopher Allen Bell pleads not guilty to her murder; Christopher Allen Bell pleads not guilty as he is committed to stand trial for the murder of his partner and aspiring dental nurse Natalina Angok, whose body was found in Mel	ABC	metro	body	schizophrenia	male	prior treatment	ongoing report	yes	authoritative only	no	yes		yes	no	na	na	yes	no	no	no	no	Bell
Iranian man jailed in NSW for killing wife	AAP	metro	body	unspecified	male	no treatment described	ongoing report	yes	authoritative only	no	yes	refugee	no	no	na	yes	yes	yes	no	no	no	Darbanou
Man pleads guilty to Sussex Inlet armed robbery with metho and a lighter	nine entertainment co	regional	body	unspecified	male	no treatment described	ongoing report	yes	authoritative only	no	yes	drugs	no	no	na	na	yes	no		no	no	Ward
Flinders St driver pleads guilty to murder and more	newscorp	metro	body	schizophrenia	male	no treatment described	ongoing report	no	lawyer mention	no	yes	refugee	no	no	na	yes	yes	no		no	no	Noori
Silence honours woman killed in Melbourne	AAP	metro	body	schizophrenia	male	prior treatment	ongoing report	yes	authoritative only	yes	no		yes	no	na	na	no	no		yes	no	Bell
Police after ‘Queen of Australia’	newscorp	regional	body	unspecified	female	no treatment described	one-off	no		no	no		yes	no	na	na	na	no		no	no	Nicole Anne Foxhumber/Nicole Robinson
Melbourne killer driver gets life sentence	AAP	metro	body	schizophrenia	male	no treatment described	ongoing report	no	lawyer mention	no	yes	refugee	no	no	na	yes	yes	no		no	no	Noori
Inquest begins into Bourke St killings	AAP	metro	body	schizophrenia	male	no treatment described	ongoing report	yes		no	yes		yes	no	na	na	yes	no		no	no	Gargasoulas
Killer jailed for 36 years over student's rape and murder	nine entertainment co	metro	body	psychosis	male	no treatment described	ongoing report	no	self-reported	no	yes	drugs	yes	no	na	na	na	no		no	no	Hermann
Pursuits seen as risky before Bourke St	AAP	metro	body	schizophrenia	male	no treatment described	ongoing report	yes	authoritative only	no	no		yes	no	na	na	yes	no		no	no	Gargasoulas
Safety for women 'will take a decade'	nine entertainment co	metro	body	schizophrenia	male	prior treatment	one-off	yes	authoritative only	no	yes		no	no	na	na	yes	yes		no	no	Bell
Kenyan boy scarred before death: witnesses	AAP	metro	body	unspecified	male	no treatment described	one-off	no	family reported	no	yes	refugee	yes	no	na	na	yes	yes	yes	no	no	Timberlake
The Coochin Creek killing must never be repeated	newscorp	regional	body	unspecified	unspecified	no treatment described	one-off	na		yes	yes		yes	no	na	na	na	yes		no	no
Panicked calls played at Bourke St inquest	AAP	metro	body	schizophrenia	male	no treatment described	ongoing report	yes	authoritative only	no	yes		yes	no	na	na	yes	yes	yes	no	no	Gargasoulas
Man who killed son denied night release	AAP	metro	body	unspecified	male	no treatment described	ongoing report	yes	authoritative only	no	no		yes	no	yes	na	yes	no		yes	no	Zilic
Killer's life 'out of control'	nine entertainment co	metro	first paragraph	unspecified	male	no treatment described	ongoing report	no	family reported	no	yes		yes	no	na	na	no	yes		no	no	Shire Ali
Killer dad given 20-year jail term	newscorp	metro	body	unspecified	male	no treatment described	ongoing report	no	family reported	no	yes	refugee	no	no	na	na	na	no	no	no	no	Petrit Lekaj
Let our leaders speak the truth	newscorp	metro	body	unspecified	male	no treatment described	one-off	yes		no	yes		no	no	na	na	no	yes	yes	no	no	Ali
Jail for threats to kill Sydney magistrate	AAP	metro	body	schizophrenia	male	no treatment described	one-off	yes	authoritative only	no	no		yes	no	na	na	yes	no		no	no	Pender
Driver jailed for fatal 'horror movie' act	AAP	metro	body	schizophrenia	male	no treatment described	ongoing report	yes	authoritative only	no	yes	drugs	no	no	na	na	yes	no		yes	no	Noori
Delusion that killing ‘would save the world’	newscorp	metro	headline	unspecified	male	prior treatment	ongoing report	yes	authoritative only	no	yes		yes	no	yes	na	yes	no		no	no	Veleski
Qld bus driver's killer of unsound mind	AAP	metro	first paragraph	unspecified	male	no treatment described	ongoing report	yes	authoritative only	yes	no		yes	no	yes	na	yes	no		no	no	O'Donohue
I didn't expect you to pick up'; AIIA Maasarwe	nine entertainment co	metro	body	psychosis	male	no treatment described	ongoing report	no	self-reported	no	yes	drugs	yes	no	na	na	na	no	yes	yes	no	Hermann
Murder accused was dating victim	nine entertainment co	metro	first paragraph	schizophrenia	male	prior treatment	ongoing report	yes	authoritative only	no	no		yes	no	na	na	no	no		no	no	Bell
We all lose this game	newscorp	metro	body	unspecified	male	no treatment described	one-off	yes	authoritative only	no	yes		no	no	na	na	yes	yes	yes	no	no	Ney
THE CRIMES THAT SHOOK QUEENSLAND	newscorp	metro	body	unspecified	male	no treatment described	historical event	yes	authoritative only	no	no		yes	no	na	na	yes	no		no	no	McEwan/Ayad
Accused woman 'unmedicated and unstable' during attack; School Stabbing	nine entertainment co	metro	headline	unspecified	female	prior treatment	ongoing report	yes	authoritative only	no	yes		yes	no	na	na	yes	yes	yes	no	no	Sbaraini
Gargasoulas should never be free: families	AAP	metro	body	schizophrenia	male	prior treatment	ongoing report	yes	authoritative only	no	yes	drugs	yes	no	na	na	yes	no		no	no	Gargasoulas
SA eases man's detention for son's killing	AAP	metro	body	unspecified	male	no treatment described	ongoing report	yes	authoritative only	no	no		yes	no	yes	na	yes	no		no	no	Zilic
Teen killer wrote with his victim's blood	nine entertainment co	metro	body	schizophrenia	male	no treatment described	ongoing report	yes	authoritative only	no	yes		yes	no	na	na	yes	yes		no	no
He can't comply': alleged extremist back in custody; ANTI-TERROR MEASURES	nine entertainment co	metro	body	schizophrenia	male	no treatment described	one-off	yes	authoritative only	no	yes		no	no	na	na	no	no		no	no	Naaman
Melbourne rampage killer jailed for life	AAP	metro	body	schizophrenia	male	no treatment described	ongoing report	yes	authoritative only	no	yes	drugs	yes	no	na	na	yes	no		no	no	Gargasoulas
SICK & TWISTED FAMILY DISPUTE	newscorp	metro	first paragraph	psychosis	female	no treatment described	historical event	canttell		no	yes	drugs	yes	no	na	na	no	yes	no	no	no	Barbieri
Tears as Bourke St killer found guilty	newscorp	metro	body	schizophrenia	male	no treatment described	ongoing report	yes	authoritative only	no	yes		no	no	na	na	yes	no		no	no	Gargasoulas
Jihadi recruits ‘sane, settled and not sorry’	newscorp	metro	first paragraph	unspecified	male	no treatment described	ongoing report	yes	authoritative only	no	yes	refugee	no	yes	na	yes	na	no	no	no	no
Life in jail sought for Flinders St attacker	newscorp	metro	body	schizophrenia	male	prior treatment	ongoing report	yes	authoritative only	no	yes	refugee	no	no	na	na	yes	no	no	no	no	Noori
Jail for Kate Langbroek's Vic attacker	AAP	metro	body	unspecified	male	no treatment described	one-off	yes	authoritative only	no	yes	drugs	no	no	na	na	yes	no		yes	no	Defa
Prison posted vile letters	newscorp	metro	body	unspecified	male	current treatment	ongoing report	yes	authoritative only	no	no	refugee	yes	no	na	na	na	no	no	no	no	Dezfouli
Scissors-attack accused refused bail	newscorp	metro	body	unspecified	female	prior treatment	ongoing report	yes	authoritative only	no	yes		no	no	na	na	no	yes		no	no
Teen charged over dating app death 'troubled', 'tragic'	nine entertainment co	metro	body	unspecified	female	no treatment described	ongoing report	yes	authoritative only	no	yes		yes	no	na	na	yes	no		no	no
We all suffer when government fails to help the vulnerable	nine entertainment co	metro	body	psychosis	unspecified	no treatment described	one-off	yes	authoritative only	yes	yes		yes	no	na	na	na	no		no	no
Stop sticks didn't stop Bourke St driver	AAP	metro	body	schizophrenia	male	no treatment described	ongoing report	yes	authoritative only	no	no		yes	no	na	na	yes	no		no	no	Gargasoulas
Puneet fit for Indian extradition hearing	AAP	metro	body	schizophrenia	male	no treatment described	ongoing report	no	lawyer mention	no	yes		no	no	na	yes	yes	no		no	no	Puneet
Kids need help	newscorp	metro	first paragraph	unspecified	unspecified	na	one-off	na		yes	yes		yes	yes	na	na	na	no		yes	no
Individuals are to blame but criminal justice plays its part	newscorp	metro	body	unspecified	male	no treatment described	one-off	no		yes	yes	drugs	yes	no	na	na	yes	yes		no	no
Teen killer scrawled 'IS' with Qbn victim's blood	nine entertainment co	metro	first paragraph	schizophrenia	male	no treatment described	ongoing report	yes	authoritative only	no	yes	drugs	yes	no	na	na	no	no		no	no
Killer made knife threat	newscorp	regional	body	schizophrenia	male	no treatment described	ongoing report	yes	authoritative only	yes	yes	drugs	yes	no	na	na	no	yes		no	no	Ayad
Families’ agony over Bourke St horror	newscorp	metro	body	schizophrenia	male	no treatment described	ongoing report	yes	authoritative only	no	yes	drugs	no	no	na	na	yes	no		no	no	Gargasoulas
Law review calls after Qld court ruling	AAP	metro	first paragraph	unspecified	male	no treatment described	ongoing report	yes	authoritative only	no	no		yes	no	na	na	yes	no		no	no	Anthony O'Donohue
A MIND TO COMMIT TERROR	newscorp	metro	first paragraph	unspecified	unspecified	no treatment described	one-off	yes	authoritative only	no	yes		no	no	na	na	yes	no		no	no
Just locking away the problem	newscorp	metro	first paragraph	unspecified	unspecified	no treatment described	one-off	yes	authoritative only	yes	yes		yes	no	no	na	na	no		no	no
PARENTS CALL FOR INQUEST	newscorp	regional	body	schizophrenia	male	no treatment described	ongoing report	yes	authoritative only	no	no		yes	no	yes	na	no	yes		no	no	Ayad
Melbourne mass killer's chance of release	AAP	metro	body	schizophrenia	male	no treatment described	ongoing report	yes	authoritative only	no	yes	drugs	yes	no	na	na	yes	no		no	no	Gargasoulas
Teens jailed for violent servo murder	nine entertainment co	metro	body	schizophrenia	male	no treatment described	ongoing report	yes	authoritative only	no	yes	drugs	yes	no	na	na	no	no		no	no
Killer not guilty due to ’mental impairment’	newscorp	regional	headline	schizophrenia	male	no treatment described	ongoing report	yes	authoritative only	no	no		yes	no	no	na	yes	no		no	no	Veleski
Searching for answers	nine entertainment co	metro	body	unspecified	male	no treatment described	ongoing report	yes	authoritative only	yes	yes		yes	yes	na	na	yes	yes		no	no	Ney
No injections for prisoner	newscorp	regional	first paragraph	schizophrenia	male	unable to access treatment	one-off	yes	authoritative only	no	yes		yes	no	na	na	no	no		no	no	Young
Sadistic killer ended Qld visitor's dreams	AAP	metro	body	schizophrenia	male	no treatment described	ongoing report	yes	authoritative only	no	yes	drugs	no	no	na	na	yes	yes		no	no	McEwan
NSW to review accused stabber's history	AAP	metro	body	unspecified	male	no treatment described	ongoing report	yes	family reported	no	yes		yes	no	na	na	yes	yes	no	yes	no	Mert Ney
Family of man shot dead by police in Brisbane CBD call for better support of mental health patients; The family of a man shot dead by police in Brisbane's CBD on Sunday says he had been suffering from schizophrenia for the last three years and didn't rece	ABC	metro	headline	schizophrenia	male	prior treatment	one-off	no	family reported	no	yes		yes	no	na	na	yes	no		no	no	Bahram
SADIST ON A MISSION ‘TO KILL SOMEONE’	newscorp	metro	headline	schizophrenia	male	no treatment described	ongoing report	yes	authoritative only	no	no		no	no	na	na	yes	yes		no	no	McEwan
Decades in jail for mass killer	newscorp	metro	body	schizophrenia	male	no treatment described	ongoing report	yes	authoritative only	no	yes	drugs	no	no	na	na	yes	yes		no	no	Gargasoulas
Woman killed in Sydney attack	newscorp	regional	body	unspecified	male	no treatment described	ongoing report	yes	authoritative only	no	yes		no	no	na	na	yes	yes		yes	no	Ney
NSW fatal shooting police had 'no choice'	AAP	metro	body	unspecified	male	no treatment described	ongoing report	no		no	no		yes	no	na	na	no	no		yes	no	Mokmool
Life for killer not harsh enough: families	nine entertainment co	metro	body	schizophrenia	male	no treatment described	ongoing report	yes	authoritative only	no	yes	drugs	no	no	na	na	yes	no		no	no	Gargasoulas
Health system to the rescue	nine entertainment co	metro	body	unspecified	unspecified	no treatment described	one-off	yes	authoritative only	yes	yes		yes	no	na	na	yes	no		no	no	Ali
Melbourne woman Amy Tran jailed over fatal bashing of grandmother walking her dogs; Amy Tran is jailed for seven years for bashing Le Ngoc Le to death as the 76-year-old grandmother walked her dogs in what the sentencing judge described as a "senseless cr	ABC	metro	body	schizophrenia	female	unable to access treatment	ongoing report	yes	authoritative only	no	yes	drugs	yes	no	na	na	yes	no	no	no	no	Amy Tran
Killer a ‘deranged sadist’; Former Ipswich man deemed solely responsible for Eunji murder	newscorp	regional	first paragraph	schizophrenia	male	no treatment described	ongoing report	yes	authoritative only	no	no		yes	no	na	yes	yes	yes	yes	no	no	McEwan
Killer gets life, victims may sue	nine entertainment co	metro	body	schizophrenia	male	no treatment described	ongoing report	yes	authoritative only	no	yes	drugs	no	no	na	na	yes	no		no	no	Gargasoulas
Paranoid driver in car attack used ice	newscorp	metro	first paragraph	schizophrenia	male	no treatment described	ongoing report	yes	authoritative only	no	yes	refugee	yes	yes	na	canttell	yes	no	no	no	no	Noori
Tears as jury convicts Brisbane murderer	AAP	metro	body	schizophrenia	male	no treatment described	ongoing report	yes	authoritative only	no	yes	drugs	no	no	na	yes	yes	yes		no	no	McEwan
Reject tabloid mental health solutions	nine entertainment co	metro	body	unspecified	unspecified	no treatment described	one-off	na		no	yes		no	yes	na	na	yes	no		no	no
NT killer not guilty due to mental illness	AAP	metro	headline	schizophrenia	male	prior treatment	ongoing report	yes	authoritative only	no	yes		yes	no	yes	na	yes	no		no	no	Veleski
Flinders St accused 'had photos of vehicle attacks'; COURTS |Alleged murderer committed to stand trial	nine entertainment co	metro	body	schizophrenia	male	prior treatment	ongoing report	yes	authoritative only	no	yes	refugee	no	no	na	yes	yes	no		no	no	Noori
‘Killer’ off his meds	newscorp	metro	first paragraph	unspecified	male	prior treatment	ongoing report	yes	authoritative only	no	yes		yes	no	na	na	no	yes		no	no	Degei
THE ENEMY WITHIN	newscorp	metro	body	unspecified	male	no treatment described	ongoing report	no	family reported	no	yes		yes	no	na	na	yes	no		no	no	Ali
The verdict that broke a family’s heart	newscorp	metro	body	schizophrenia	male	no treatment described	historical event	yes	authoritative only	no	na		no	yes	na	na	yes	no		no	no	Tarantino
Vic man jailed for exotic dancer assault	AAP	metro	body	schizophrenia	male	no treatment described	ongoing report	yes	authoritative only	no	yes	drugs	yes	no	na	na	yes	no		no	no	Ayaliew
Victims slam Melbourne massacre sentence	AAP	metro	body	schizophrenia	male	no treatment described	ongoing report	yes	authoritative only	no	yes	drugs	yes	no	na	na	yes	no		no	no	Gargasoulas
Victim’s neighbour saw warning signs weeks before beheading	newscorp	metro	body	bipolar	female	prior treatment	ongoing report	yes	authoritative only	no	no		yes	no	na	na	yes	no	no	no	no	Camilleri
Vic mum in hospital after killing baby	AAP	metro	first paragraph	schizophrenia	female	prior treatment	ongoing report	yes	authoritative only	no	yes	refugee	yes	no	no	na	no	yes	no	no	no
Terror ‘researcher’	newscorp	metro	body	schizophrenia	male	no treatment described	ongoing report	yes	authoritative only	no	yes		yes	no	na	yes	yes	yes		no	no	Noori
Setback in bid to extradite Indian driver	AAP	metro	body	schizophrenia	male	no treatment described	ongoing report	no	self-reported	no	yes		no	no	na	yes	yes	no	no	no	no	Puneet
Clear and present danger	newscorp	metro	first paragraph	unspecified	unspecified	no treatment described	one-off	yes	authoritative only	yes	yes	drugs	no	no	na	na	na	no		no	no
Man confesses to Flinders Street murder	AAP	metro	body	schizophrenia	male	no treatment described	ongoing report	no		no	yes	refugee	no	no	na	yes	yes	no		no	no	Noori
ISIS sympathiser who ploughed into Flinders Street pedestrians gets life sentence	australian community media	regional	body	schizophrenia	male	no treatment described	ongoing report	yes	authoritative only	no	yes		no	no	na	yes	yes	no	no	no	no	Noori
Backpacker killer on fast-track to France	newscorp	regional	first paragraph	schizophrenia	male	current treatment	ongoing report	yes	authoritative only	yes	no		yes	no	yes	na	yes	yes	no	no	no	Smail Ayad
Attacker had ‘mental issues’	newscorp	metro	headline	unspecified	male	no treatment described	ongoing report	no	family reported	no	no		yes	no	na	na	yes	no	no	no	no	Bahram
Aust needs anti-terror rapid response unit	AAP	metro	body	unspecified	male	no treatment described	one-off	no	family reported	no	yes		no	no	na	na	yes	no		yes	no	Ali
Bourke St cop wants bail hearings recorded	AAP	metro	body	schizophrenia	male	no treatment described	ongoing report	yes	authoritative only	no	no		yes	no	na	na	yes	no	no	no	no	Gargasoulas
Air wing asked for Bourke St 'resolution'	AAP	metro	body	schizophrenia	male	no treatment described	ongoing report	yes	authoritative only	no	no		yes	no	na	na	yes	no		no	no	Gargasoulas
Bail justice on stand in Bourke St case	AAP	metro	body	schizophrenia	male	no treatment described	ongoing report	yes	authoritative only	no	yes		yes	no	na	na	no	yes	yes	no	no	Gargasoulas
Coburg locals rally for safety after rape	AAP	metro	body	schizophrenia	male	no treatment described	one-off	no	lawyer mention	no	no		no	no	na	yes	yes	no		no	no	Russo
Dad says family won’t dwell on Tom’s killer	newscorp	regional	headline	unspecified	male	no treatment described	ongoing report	yes	authoritative only	no	no		yes	no	no	na	na	no		no	no	Ayad
By Adam Cooper, The Age with AAP Akon Guode, the woman who killed her three youngest children...[Derived Headline]	nine entertainment co	regional	body	unspecified	female	no treatment described	ongoing report	yes	authoritative only	no	yes		yes	no	na	na	yes	no		no	no	Guode
By Erin Williams, The Courier A 51-year-old man was seen walking on a busy freeway...[Derived Headline]	nine entertainment co	regional	body	schizophrenia	male	current treatment	one-off	yes	authoritative only	no	yes		yes	no	na	na	yes	no		no	no
Cop pointed gun at Bourke St driver's head	AAP	metro	body	schizophrenia	male	no treatment described	ongoing report	yes	authoritative only	no	no		yes	no	na	na	yes	no		no	no	Gargasoulas
Cops can't find Bourke St rampage witness	AAP	metro	body	schizophrenia	male	no treatment described	ongoing report	yes	authoritative only	no	no		yes	no	na	na	no	no		no	no	Gargasoulas
Coroner reveals lead-up to 'frenzied' stabbing of British backers Mia Ayliffe-Chung and Tom Jackson; A coroner reveals the chilling chain of events leading up to a "horrifying and frenzied" stabbing that killed two British backpackers in north Queensland.	ABC	metro	body	schizophrenia	male	no treatment described	ongoing report	yes	authoritative only	no	yes	drugs	yes	no	na	na	yes	yes	yes	no	no	Ayad
‘Admirable’ actions in a terrifying situation; Man jailed over Byron beach rape	newscorp	regional	body	schizophrenia	male	current treatment	one-off	yes	authoritative only	no	yes		no	no	na	na	yes	no		no	no	Rowe
After Bourke St horror, come the dreams	newscorp	metro	body	schizophrenia	male	no treatment described	ongoing report	yes	authoritative only	no	yes	drugs	no	no	na	na	yes	no		no	no	Gargasoulas
Arsonist jailed for unit fire	nine entertainment co	regional	headline	schizophrenia	male	prior treatment	ongoing report	yes	authoritative only	no	yes		yes	no	na	na	no	no		no	no	Barling
Amid the rain, a city showers its love on tragic Courtney	newscorp	metro	body	unspecified	male	prior treatment	ongoing report	no	family reported	no	yes	drugs	no	no	na	na	yes	no		no	no	Hammond
Alleged Sydney stabber charged with murder	AAP	metro	body	unspecified	male	no treatment described	ongoing report	yes	authoritative only	no	no		yes	no	na	na	yes	no	no	yes	no	Ney
Alleged Sydney stabber out of hospital	AAP	metro	body	unspecified	male	no treatment described	ongoing report	yes	authoritative only	no	yes		yes	no	na	na	yes	no		yes	no	Ney
Alleged Sydney stabber remains in hospital	AAP	metro	body	unspecified	male	no treatment described	ongoing report	yes	authoritative only	no	yes		yes	no	na	na	yes	no		yes	no	Ney
Alleged Sydney knife attacker mentally ill	newscorp	regional	body	unspecified	male	no treatment described	ongoing report	yes	authoritative only	no	yes		yes	no	na	na	yes	no		no	no	Ney
Boyne dad loses appeal; Bid to stay in Australia rejected	newscorp	regional	body	bipolar	male	no treatment described	one-off	yes	authoritative only	no	no		no	no	na	na	yes	no		no	no	McGrath
Bourke St mall inquest begins in Melbourne	AAP	metro	body	schizophrenia	male	no treatment described	ongoing report	yes	authoritative only	no	no		yes	no	na	na	yes	no		no	no	Gargasoulas
Bourke St inquest hears frantic calls from police	nine entertainment co	metro	body	schizophrenia	male	no treatment described	ongoing report	yes	authoritative only	no	yes		yes	no	na	na	yes	yes		yes	no	Gargasoulas
Bourke street inquest resumes	AAP	metro	body	schizophrenia	male	no treatment described	ongoing report	yes	authoritative only	no	yes		yes	no	na	na	no	no		no	no	Gargasoulas
Bourke St killer's bail justice to testify	AAP	metro	body	schizophrenia	male	no treatment described	ongoing report	yes	authoritative only	no	yes		yes	no	na	na	yes	no		no	no	Gargasoulas
Carer struck girl in the head; Child’s parents dismayed at babysitter’s sentence	newscorp	regional	body	schizophrenia	male	no treatment described	ongoing report	yes	authoritative only	no	yes		no	no	na	yes	yes	no	no	no	no
Call for tougher law after Vic murder	AAP	metro	body	schizophrenia	male	prior treatment	ongoing report	yes	authoritative only	no	yes		yes	no	na	na	no	no		no	no	Bell
Crimes that shook Melbourne’s east	newscorp	regional	body	psychosis	male	no treatment described	historical event	yes	authoritative only	no	no		yes	no	yes	na	yes	no		no	no
Man who killed son wants night release	AAP	metro	body	psychosis	male	no treatment described	ongoing report	yes	authoritative only	no	no		yes	no	yes	na	yes	no		no	no	Zilic
